# Supplementary material for: Interleukin-1β and Interleukin-6 Signaling Differentially Regulate ABC Transporter Activity and Amyloid-β Handling in Primary Porcine Brain Endothelial Cells
Source: Cells. 2026 Jul 15;15(14):1273. doi: 10.3390/cells15141273 (PMC13406441; doi:10.3390/cells15141273)
Supplement: Supplementary file 1 [file cells-15-01273-s001.zip]

Archive with 1 entries (1 files):
- cells-4368805-supplementary.pdf
